# Supplementary material for: BRCA1 mutations attenuate super-enhancer function and chromatin looping in haploinsufficient human breast epithelial cells
Source: Breast Cancer Res. 2019 Apr 17;21:51. doi: 10.1186/s13058-019-1132-1 (PMC6472090; doi:10.1186/s13058-019-1132-1)
Supplement: Supplementary file 1 — Table S2. List of primer sequences used in this study. (XLSX 9 kb) [file 13058_2019_1132_MOESM1_ESM.xlsx]

## Sheet: Sheet1
	Table S2
	Primers for ChIP
		Forward	Reverse
	NFKBIA-SE	GCGCACCTCTCCTAGTGTAG	CATGGATCCCAGCTGACTCG
	TNFAIP3-SE	AAAGGGTCCCGTGCTTAGAG	GGAGGAGTCTTAGGGCGTTT
	SOD2-SE	TGACAGCCATGCTTGCCTTA	CCGTCATGCCCTTGATGAGA
	TNIP1-SE	TCCAGGCTTCCTATCCACCA	AGGGACCCAGAGCAAAACAG
	PDE4B-SE	CCACCTCTCCTACCCTGACA	ACTGTGCCAATGACAAGGCT
	KLF6-SE	AATCTGGTGATGGGCGTTGT	CGACAACAGGAAAACAGGGC
	Gene Desert	CCTGTGTCTGACATATGATTGGTTT	CCATTGCCTGGCTGTTATTTG
	SOD2-CTCF-Left	ACAATCAGGCTGAAATACTGCAT	TCACATCTTGTTGACTGGAGGC
	SOD2-CTCF-Right	TCAGATTTGCATGACAACCCTTTC	AATAGTGGGACAACCTCCAGT
	Primers for RT-PCR
		Forward	Reverse
	TNFAIP3	GGGCCCGGAGAGGTAAC	ATTGTGCTCTCCAACACCTCT
	SOD2	CGTCACCGAGGAGAAGTACC	GCTGAAGAGCTATCTGGGCT
	ACTB	AGGCACCAGGGCGTGAT	GCCCACATAGGAATCCTTCTGAC
	Primers for 3C
		Primer 1	Primer 2
	GAPDH	ACAGTCCATGCCATCACTGCC	GCCTGCTTCACCACCTTCTTG
	Enhancer-SOD2 TSS	TATCTCCTCAAATCCTGATTGGCCTGCTG	CAACAGCTTCCAATCAGGCATACCTGTGA
	Enhancer-WTAP TSS	AAGCCCTGTGATGTGGAGATGAGCATTGT	CAACAGCTTCCAATCAGGCATACCTGTGA
