# Supplementary material for: BRCA1 mutations attenuate super-enhancer function and chromatin looping in haploinsufficient human breast epithelial cells
Source: Breast Cancer Res. 2019 Apr 17;21:51. doi: 10.1186/s13058-019-1132-1 (PMC6472090; doi:10.1186/s13058-019-1132-1)
Supplement: Supplementary file 2 — Table S1. List of super-enhancers identified in this study. (XLSX 25 kb) [file 13058_2019_1132_MOESM2_ESM.xlsx]

## Sheet: all_SEs_result_v4
Table S1
chr	start	end	Log2FC
chr2	145270501	145282500	1.122	Lost in BRCA1mut/+
chr2	238050501	238070500	1.1158
chr3	194292001	194306000	0.91393
chr2	102758001	102767000	0.88956
chr4	74569001	74609500	0.86493
chr11	76313501	76342000	0.8492
chr10	31985501	31998000	0.83028
chr6	138187001	138196500	0.78443
chr5	171833501	171881500	0.77231
chr2	176994501	177006000	0.76629
chr5	77799501	77845500	0.71027
chr14	35834001	35854500	0.70193
chr1	158968501	158986500	0.69152
chr12	109218501	109234500	0.67786
chr3	15672001	15690000	0.67221
chr15	86232501	86252000	0.67024
chr1	66726501	66768000	0.66736
chr10	17257001	17273000	0.66284
chr20	62316501	62332000	0.66028
chr15	45926501	45938000	0.65984
chr6	148822001	148836000	0.6389
chr17	32560501	32584000	0.63732
chr5	148530501	148556000	0.63224
chr7	106057001	106067500	0.62612
chr10	104529001	104577500	0.62039
chr20	52514501	52543500	0.60672
chr11	128361501	128395000	0.60452
chr17	57442501	57459500	0.60321
chr9	114822001	114838500	0.60068
chr1	66781001	66819000	0.59141
chr17	8054001	8061500	0.5854
chr3	11678501	11686000	0.58525
chr17	76310001	76349500	0.58164
chr1	33446501	33464500	0.58033
chr5	150447001	150476500	0.57968
chr5	131750501	131801500	0.57188
chr6	108909001	108921000	0.57008
chr3	10230501	10248000	0.56253
chr2	47073001	47087000	0.55996
chr1	33798501	33817000	0.55781
chr15	86150001	86166000	0.55502
chr10	3846001	3855000	0.55357
chr8	38614001	38636500	0.54878
chr11	114163001	114181000	0.54272
chr6	44024501	44041500	0.5415
chr8	26465001	26501000	0.54136
chr9	123687001	123699000	0.54134
chr5	90398001	90442500	0.53937
chr1	183838501	183853500	0.53783
chr1	161166001	161174000	0.53726
chr13	111559501	111570000	0.53488
chr6	126234001	126244000	0.53398
chr1	8176001	8215500	0.53286
chr4	74973501	74985000	0.53249
chr5	90457001	90487500	0.529
chr9	33156501	33168500	0.52532
chr19	45241001	45259000	0.52514
chr6	89731501	89762000	0.5223
chr14	61990501	62034000	0.52078
chr14	23305001	23322000	0.51899
chr14	92338501	92360000	0.51549
chr16	31884501	31892000	0.51548
chr11	61722001	61745000	0.5145
chr10	106087501	106112500	0.51406
chr10	63796501	63825000	0.51324
chr6	89788501	89796000	0.51292
chr4	124317501	124327000	0.51108
chr2	20810501	20820000	0.50858
chr15	62391001	62413000	0.50802
chr15	45002001	45023000	0.50748
chr6	160104501	160152500	0.50649
chr21	47469501	47513000	0.50192
chr10	74056001	74091500	0.49986
chr6	111912001	111928000	0.48857
chr17	38252501	38271500	0.48608
chr7	130790501	130797500	0.48509
chr12	76404001	76427500	0.4842
chr5	172281501	172333500	0.48319
chr20	48901001	48939500	0.47872
chr3	171846501	171875500	0.47712
chr2	43445501	43457000	0.47683
chr20	52195001	52214000	0.4744
chr9	73018501	73037500	0.47068
chr2	43740001	43770000	0.4652
chr19	12888001	12906000	0.46498
chr2	201980001	201997000	0.46291
chr17	17311501	17321000	0.45746
chr5	77862001	77894500	0.45739
chr3	149252501	149274500	0.45732
chr1	150576001	150587500	0.45664
chr15	96882001	96898000	0.45606
chr15	93442501	93466000	0.45534
chr1	150532501	150553500	0.45251
chr8	128746501	128756500	0.45123
chr7	130571001	130601500	0.44908
chr10	74008001	74038000	0.44756
chr5	90670001	90681500	0.44647
chr22	50967001	50985500	0.44405
chr12	92530001	92541500	0.44199
chr5	67583501	67593000	0.44182
chr16	56639001	56646000	0.43582
chr14	35869501	35876500	0.43491
chr6	137535001	137559500	0.42985
chr6	163826501	163838500	0.4284
chr1	8934501	8950000	0.42531
chr1	19750001	19778000	0.4235
chr9	14306501	14324500	0.42152
chr5	151050501	151079500	0.41986
chr3	187453001	187483500	0.41982
chr11	33710501	33729500	0.41758
chr5	172184001	172217500	0.41716
chr11	95887501	95903000	0.41709
chr4	103745501	103751000	0.41531
chr1	151913001	151920000	0.41517
chr2	28612501	28623000	0.41473
chr15	63792501	63798500	0.41423
chr17	7737001	7749500	0.41347
chr1	144911501	144949500	0.41265
chr15	67383501	67415500	0.41221
chr3	5018001	5038500	0.41006
chr1	145427001	145458000	0.40646
chr1	204377001	204388000	0.40494
chr17	36856501	36863000	0.40153
chr11	111602501	111610000	0.40032
chr2	161979001	161997000	0.39778
chr14	77491501	77512500	0.39722
chr1	234658501	234672500	0.39683
chr19	13260501	13279500	0.39541
chr11	114025501	114051500	0.39115
chr18	3446501	3457500	0.38836
chr12	63077001	63126000	0.38822
chr1	32396001	32423000	0.3864
chr1	37937001	37953500	0.38561
chr18	3592501	3607000	0.38532
chr1	23880501	23895500	0.38242
chr2	70358501	70371500	0.38092
chr12	48196001	48224000	0.37824
chr6	143265001	143270000	0.37375
chr12	89740501	89749500	0.36991
chr6	32935501	32940000	0.36899
chr3	172304001	172327500	0.3682
chr22	43325501	43337500	0.36629
chr1	156715501	156723000	0.3662
chr11	58340501	58348500	0.36457
chr1	21643501	21667000	0.36451
chr2	54760001	54807500	0.36108
chr15	60662501	60702000	0.36062
chr19	4051501	4078500	0.3588
chr1	144986001	145119000	0.35866
chr10	80828501	80845000	0.35768
chr3	141118001	141146500	0.35328
chr5	131822501	131835000	0.34739
chr20	1303001	1312500	0.34402
chr11	65238501	65277000	0.34283
chr12	11965501	11993500	0.34283
chr7	104644001	104658500	0.34249
chr1	235095001	235135000	0.34121
chr17	38692001	38711500	0.34052
chr1	234734501	234750500	0.33898
chr15	93345001	93389500	0.33621
chr19	39888001	39904500	0.33606
chr17	2295501	2311500	0.33418
chr15	74273501	74283000	0.33227
chr17	71286501	71303000	0.33134
chr12	13250001	13257000	0.32856
chr22	30591001	30622500	0.32713
chr1	152006501	152022000	0.32615
chr8	48423501	48440500	0.32574
chr7	130615001	130647500	0.31706
chr8	117235501	117258000	0.3162
chr14	55564501	55576500	0.31598
chr2	238571501	238610500	0.3154
chr2	157188001	157200500	0.31363
chr9	124043001	124058500	0.30829
chr1	156469501	156476000	0.30444
chr15	93423501	93432000	0.30365
chr17	57902501	57936500	0.30236
chr21	36167001	36182000	0.30095
chr1	159880001	159896500	0.30077
chr3	101545001	101574500	0.29849
chr19	49375001	49380000	0.29711
chr19	18389501	18417000	0.29668
chr11	118781001	118801500	0.29163
chr19	1247501	1267000	0.29162
chr1	154975001	154990500	0.29152
chr10	3817001	3830000	0.2909
chr14	51132501	51146000	0.28971
chr14	69010501	69045000	0.28941
chr2	1711001	1735500	0.28766
chr22	36746001	36785500	0.28484
chr13	97898501	97913000	0.28426
chr11	64609501	64639000	0.2811
chr17	74248001	74269000	0.2798
chr7	5458001	5469500	0.27912
chr20	45938501	45951500	0.27872
chr12	6431001	6452500	0.27662
chr1	36838501	36854500	0.27565
chr22	46447501	46487500	0.2709
chr11	62309501	62325000	0.26971
chr17	79360001	79375500	0.26744
chr11	65184001	65196500	0.26285
chr2	70312001	70336500	0.26062
chr2	178105501	178131000	0.25849
chr14	69251501	69264500	0.25593
chr1	156065501	156101000	0.25495
chr1	100110501	100129500	0.25473
chr15	90942501	90952500	0.24884
chr19	41803001	41831000	0.24717
chr22	46392001	46437000	0.24655
chr9	132243501	132261000	0.24317
chr12	122237501	122243500	0.24285
chr1	153526001	153546500	0.24084
chr21	36253501	36264000	0.23944
chr19	13112001	13148500	0.2348
chr10	104386001	104418000	0.23376
chr17	73865001	73875000	0.23346
chr19	40923001	40940500	0.23174
chr1	36601001	36629500	0.22866
chr6	21587001	21599500	0.22838
chr1	39639001	39672500	0.22287
chr20	45964001	45992000	0.22087
chr14	74212001	74230000	0.21809
chr17	56013001	56033500	0.21678
chr12	11801001	11811000	0.21676
chr20	30282001	30312500	0.21512
chr20	35093501	35112500	0.21254
chr19	13949001	13974000	0.21253
chr6	42749001	42757500	0.2111
chr6	30709001	30751000	0.20904
chr9	135988501	136014500	0.20115
chr1	45267501	45287000	0.20095
chr1	8079001	8089000	0.20008
chr10	95194001	95232000	0.19725
chr2	232570501	232577000	0.19499
chr1	27853501	27874000	0.1899
chrX	41190501	41195500	0.18275
chr19	47597501	47618500	0.1827
chr17	41436501	41448000	0.18222
chr19	1154501	1184500	0.1817
chr5	149852001	149882000	0.1792
chr20	19912501	19927000	0.17808
chr13	44874001	44888000	0.17497
chr14	68697001	68723500	0.17127
chr8	145010501	145032000	0.16703
chr5	56731501	56753500	0.16644
chr20	19954501	19975500	0.16081
chr1	111734001	111747500	0.15842
chr10	3507001	3529500	0.1546
chr19	6056001	6068500	0.15426
chr22	38568001	38579000	0.15397
chr6	26155501	26173500	0.15394
chr12	125398001	125425000	0.15266
chr3	50280001	50303500	0.15101
chr17	80245001	80257500	0.151
chr9	130304001	130338000	0.14998
chr6	287501	382000	0.1492
chr6	11199001	11234000	0.14799
chr19	41220001	41229000	0.12893
chr22	37937001	37961000	0.12859
chr8	30271501	30297000	0.12697
chr5	139031501	139051500	0.12188
chr14	70110001	70130500	0.11192
chr19	11196001	11206500	0.10692
chr1	59246001	59252000	0.10482
chr22	29194001	29198000	0.10421
chr11	95829001	95848000	0.1029
chr19	45931001	45983000	0.10252
chr20	48854001	48867000	0.10225
chr12	11849501	11894000	0.093911
chr11	9586501	9599500	0.091772
chr2	161061001	161100000	0.091508
chr15	101252501	101274000	0.085973
chr2	12841501	12860000	0.082928
chr7	27178001	27192000	0.079953
chr12	26423501	26453500	0.072857
chr22	50342001	50357500	0.059568
chr2	232468001	232488000	0.059428
chr14	75742501	75747500	0.058597
chr1	207995001	208012500	0.056807
chr20	43965501	43989500	0.037662
chr17	34437001	34478000	0.036
chr18	13375001	13384000	0.035043
chr1	39594501	39625000	0.029764
chr8	48646501	48652500	0.027816
chr16	31128501	31153500	0.002071
chr2	91760501	91822000	-0.0023574
chr15	20545001	20628000	-0.010025
chr4	28001	69000	-0.010074
chr3	149083501	149109500	-0.011387
chr15	20848001	20878500	-0.022995
chr7	20368001	20394000	-0.037954
chr9	66821001	66863500	-0.066244
chr3	52073001	52098000	-0.06903
chr8	116660001	116682500	-0.071347
chr12	6323501	6343500	-0.073656
chr6	2988001	2992000	-0.082931
chr12	115106501	115123500	-0.093413
chr17	55969501	55996000	-0.096645
chr17	73683501	73698000	-0.10735
chr22	25506001	25531000	-0.10828
chr17	48970001	49009500	-0.13775
chr4	190470501	190684500	-0.14291
chr10	127574001	127595000	-0.1531
chr6	57341501	57582500	-0.15369
chr5	21523501	21573000	-0.16688
chr19	27731501	27739500	-0.17695
chr18	18510501	18520500	-0.17841
chr7	73236501	73248000	-0.17896
chr17	70402501	70420500	-0.17931
chr16	54962001	54973000	-0.18548
chr14	68604001	68626000	-0.18615
chr6	10400001	10428000	-0.20735
chr21	10697501	10859000	-0.21016
chr16	71034501	71202000	-0.21711
chr2	239193001	239200000	-0.22019
chr20	29628001	29654000	-0.23895
chr16	32507001	32562500	-0.25925
chr9	68412501	68434500	-0.26124
chr7	61869501	61917000	-0.26779
chr1	121478501	121486000	-0.26882
chr15	21903001	21938000	-0.26982
chr19	27841501	27887000	-0.2717
chr17	39801501	39835500	-0.28907
chr4	49109501	49123500	-0.29795
chr16	33922001	33988500	-0.29935
chr19	24515501	24563000	-0.30248
chr21	9825001	9839000	-0.30874
chr12	52540001	52547000	-0.31037
chr21	11032501	11153500	-0.32631
chr2	89866501	89888500	-0.33944
chr10	42597501	42601000	-0.35467
chr3	75758501	75794500	-0.35743
chr21	11167001	11187000	-0.36653
chr10	42354501	42409000	-0.37085
chr7	61529001	61559500	-0.39009
chr2	133005001	133036000	-0.4014
chr2	92268501	92291500	-0.41868
chr6	58773001	58780000	-0.44658
chr16	46385501	46455500	-0.45892
chr1	91852001	91854000	-0.49187
chr7	61968001	61970500	-0.52818	Gained in BRCA1mut/+
chr18	107501	112000	-0.59117
chrX	58560501	58562000	-0.71382
